# Supplementary material for: A Study on the Ability of Nanomaterials to Adsorb NO and SO2 from Combustion Gases and the Effectiveness of Their Separation
Source: Nanomaterials (Basel). 2024 May 7;14(10):816. doi: 10.3390/nano14100816 (PMC11123805; doi:10.3390/nano14100816)
Supplement: Supplementary file 1 [file nanomaterials-14-00816-s001.zip]

Archive with 1 entries (1 files):
- nanomaterials-2982082-supplementary.pdf
